# Supplementary material for: A new natural killer cell-specific gene signature predicting recurrence in colorectal cancer patients
Source: Front Immunol. 2023 Jan 6;13:1011247. doi: 10.3389/fimmu.2022.1011247 (PMC9853446; doi:10.3389/fimmu.2022.1011247)
Supplement: Supplementary file 1 [file DataSheet_1.zip]

Archive with 2 entries (2 files):
- UpdatedSupplementaryFiles.pdf
- __MACOSX/._UpdatedSupplementaryFiles.pdf
